# Supplementary material for: Hyaluronic Acid Methacrylate Hydrogel-Modified Electrochemical Device for Adsorptive Removal of Lead(II)
Source: Biosensors (Basel). 2022 Sep 2;12(9):714. doi: 10.3390/bios12090714 (PMC9496323; doi:10.3390/bios12090714)
Supplement: Supplementary file 1 [file biosensors-12-00714-s001.zip]

Archive with 1 entries (1 files):
- biosensors-1857404-supplementary.pdf
